# Supplementary material for: When Quality Beats Quantity: Decision Theory, Drug Discovery, and the Reproducibility Crisis
Source: PLoS One. 2016 Feb 10;11(2):e0147215. doi: 10.1371/journal.pone.0147215 (PMC4749240; doi:10.1371/journal.pone.0147215)
Supplement: S1 File — (ZIP) [file pone.0147215.s001.zip]

Archive with 6 entries (6 files):
- Figure 7 Scannell & Bosley.nb
- Figure 6 Scannell & Bosley.nb
- Figure 5 Scannell & Bosley.nb
- Figure 4 Scannell & Bosley.nb
- Figure 2 Scannell & Bosley.nb
- Figure 3 Scannell & Bosley.nb
